# Supplementary material for: Oral versus intravenous sildenafil for pulmonary hypertension in neonates: a randomized trial
Source: BMC Pediatr. 2022 May 27;22:311. doi: 10.1186/s12887-022-03366-3 (PMC9137149; doi:10.1186/s12887-022-03366-3)
Supplement: Supplementary file 1 — Additional file 1. [file 12887_2022_3366_MOESM1_ESM.xlsx]

## Sheet: Sheet1
S.No.	Name	IPD	PRN	DOB	DOA	Gestation	Gestation final	B.Wt.	SGA(1)/AGA(2), LGA(3)	Sex F(1)/M(2)	Gravida	Primi Yes(1)/No(2)	Delivery LSCS (1)/VD(2)	Maternal Histor		Hypothyroid 1	GDM 3	HT disorder	Hemolytic anemia 8	Covid +ve 9	Anemia 10		MSL Absent (1)/Present (2)	APGAR (0 - NOT KKNOWN)	APGAR 1 min (0 - not known)	APGAR 5 mn (0- not known)	Resuscitation No(2)/Yes(1)	What resuscitaion (Not known )		Oral(1)/IV(2)		Sildenafil started at HOL	Started tapering after starting at hours ( 0 -COULDN’T NOT BE TAPERED)	Tapering [Possible(1)/ Not possible(2)]	Rebound after starting tapering of sildenafil - Yes(1)/No(2)	Changed to other medication as non responsive (1)/No (2)	Changed to which medication - Other Sildenafil (1), Milrinone (2), Bosantan (3), iNO (4)	Sildenafil stoped at HOL (0 -Not tapered/discharge on sildenafil/went lama/ stopped as no use )	Stopping sildenafil [Possible(1)/No as still pressuress high (2)]	Initial pulmonary pressure 0 hrs	12 Hrs	24 hrs	36 hrs	48 hrs	60 hrs	72 hrs	84 hrs	96 hrs	108
1	0	11916	190403190	16.4.19	16.4.19	40+1	40.1	2900	2	2	G3P0A2L0D0	2	1	0		0	0	0	0	0	0		2	7,8	7	8	2			1		10	12	1	2	2		94	1	32	<25
2	0	12017	190403402	16.4.19	16.4.19	38+1	38.1	3075	2	1	G2P1A0L1D0	2	1	0		0	0	0	0	0	0		2	0			1	Adrenaline		2		42		2		1	3,4		2	53	50	52	53	55	53	50	53	35
3	0	14839	190502239	9.5.19	11.5.19	40	40	3800	2	1	G2P0A1L0D0	2	1	3		0	1	0	0	0	0		1	8,10	8	10	2			2		35	60	1	2	2		167	1	90	78	65	62	40	<25
4	0	17687	190601108	6.6.19	6.6.19	40	40	2785	1	2	G1	1	1	0		0	0	0	0	0	0		2	0			1	0		1		72		2		1	1		2	60	62	63	65	70	71
5	0	24020	190706516	30.7.19	30.7.17	39+3	39.4	2715	2	1	G1	1	1	0		0	0	0	0	0	0		2	0			1	Intubation		2		20	36	1	2	2		128	1	63	53	25	<25
6	0	26808	190804839	21.8.19	21.8.19	41+4	41.6	3420	2	1	G3P2A0L1D1	2	2	0		0	0	0	0	0	0		2	5,7	5	7	1	BMV		1		25		2		1	2		2	35	33	32	35	34	37	35	35	38
7	0	27485	201101225	11.11.20	11.11.20	37	37	2965	2	2	G1	1	2	0		0	0	0	0	0	0		2	0			1	Stimulation		2		9		2		1	1		2	53	40	35	30	30	30	30	30	30	30
8	0	30105	190903890	18.9.19	18.9.19	40+4	40.6	2880	1	2	G2P1A0L0D1	2	2	0		0	0	0	0	0	0		1	8,9	8	9	2			2		30	48	1	2	2		150	1	35	30	30	25	<25
9	0	32536	191001634	8.10.19	8.10.19	38	38	2800	2	1	G2P1A0L1D0	2	1	0		0	0	0	0	0	0		1	7,9	7	9	2			2		30	36	1	2	2		138	1	37	35	25	<25
10	0	32866	191002159	11.10.19	11.10.19	40+4	40.6	3245	2	1	G1	1	1	10		0	0	0	0	0	1		2	6,8	6	8	1	Intubation		2		12	72	1	2	2		156	1	28	30	30	28	25	25	<25
11	0	27098	201100640	6.11.20	6.11.20	39+5	39.7	3380	2	2	G3P1L1A1D0	2	1	9		0	0	0	0	1	0		2	8,9	8	9	2			2		72	36	1	2	2		180	1	30	27	25	<25
12	0	38313	191106145	27.11.20	27.11.20	34+2	34.3	2180	2	2	G4P2A1L1D1	2	1	5		0	0	1	0	0	0		1	7,9	7	9	2			2		4	24	1	2	2		100	1	40	30	<25
13	0	42167	191206416	28.12.19	28.12.19	40	40	3120	2	2	GP5A0L5D0	2	2	0		0	0	0	0	0	0		2	4,6	4	6	1	Adre		1		48	36	1	1	2		310	1	32	30	25	<25
14	0	1289	200102710	12.1.20	12.1.20	34	34	2165	2	2	G3P1A1L0D1	2	1	0		0	0	0	0	0	0		1	6,8	6	8	2			2		17	60	1	2	2		149	1	48	55	56	60	35	<25
15	0	1579	200103348	14.1.20	14.1.20	34	34	2125	2	2	G5P1A3L1D0	2	1	6		0	0	1	0	0	0		1	3,7	3	7	1	Intubation		2		35	60	1	2	2		167	1	38	35	30	27	25	<25
16	0	2867	200105787	26.1.20	26.1.20	40+3	40.4	3260	2	2	G2P1A0L1D0	2	1	0		0	0	0	0	0	0		2	5,6,8,9	5	6	1	Stimulation		1		5	48	1	2	2		125	1	54	40	35	25	<25
17	0	3803	200200546	3.2.20	3.2.20	36+6	36.9	2120	1	2	G2P1A0L1D0	2	1	1		1	0	0	0	0	0		1	4,7,8	4	7	1	Intubation		2		68		2		1	1		2	50	40	36	35	35	35	32	35	36
18	0	9472	200304696	29.3.20	29.3.20	39+3	39.4	3180	2	1	G1	1	1	1		1	0	0	0	0	0		2	7,8	7	8	2			1		18	48	1	2	2		138	1	40	30	25	25	<25
19	0	10202	200400852	11.4.20	12.4.20	34+4	34.6	2272	2	2	G2P1A0L1D0	2	1	0		0	0	0	0	0	0		1	0			2			1		34	84	1	2	2		190	1	32	30	30	30	30	35	27	<25
20	0	10894	200401667	21.4.20	21.4.20	39+6	39.9	3045	2	2	G1	1	1	0		0	0	0	0	0	0		1	7,8	7	8	2			2		18	24	1	2	2		114	1	73	59	<25
21	0	10837	200401603	20.4.20	21.4.20	39	39	3460	2	2	G1	1	1	5		0	0	1	0	0	0		1	0			2			1		66	96	1	2	2		234	1	40	37	35	35	35	33	32	30	<25
22	0	11333	200402217	28.4.20	28.4.20	40+5	40.7	3310	2	2	G1	1	1	0		0	0	0	0	0	0		1	0			1	BMV		1		43	24	1	2	2		139	1	25	25	<25
23	0	11868	200500577	5.5.20	5.5.20	35+5	35.7	1670	1	2	G1	1	1	4		0	0	1	0	0	0		1	7,9	7	9	1	Stimulation		2		72	72	1	2	2		216	1	30	30	30	30	32	28	<25
24	0	13252	200502105	21.5.20	21.5.20	40+5	40.7	2800	1	2	G4P1A2L1D0	2	2	0		0	0	0	0	0	0		2	0			1	BMV		1		18	108	1	2	2		198	1	53	50	38	30	26	28	30	30	30	<25
25	0	14919	200601206	13.6.20	13.6.20	34	34	2385	2	2	G1	1	1	0		0	0	0	0	0	0		1	0			2			1		10	12	1	2	2		94	1	30	<25
26	0	17175	200701658	12.7.20	12.7.20	34+5	34.7	1800	1	2	G1	1	2	0		0	0	0	0	0	0		1	8,9	8	9	2			2		30	24	1	2	2		126	1	60	40	<25
27	0	17904	200702957	21.7.20	21.7.20	36+3	36.4	1810	1	2	G6P1A4L1D0	2	1	1,4		1	0	1	0	0	0		1	7,8	7	8	1	Stimulation		1		20	24	1	2	2		116	1	30	26	<25
28	0	18263	206703568	25.7.20	25.7.20	39	39	3810	3	2	G1	1	1	0		0	0	0	0	0	0		2	0			1	0		2		7		2		1	1,3		2	65	50	40	35	35	37	37	38	38
29	0	18455	200703941	28.7.20	28.7.20	37+2	37.3	4650	3	2	G4P2A1L2D0	2	2	1		1	0	0	0	0	0		1	2,4,7,8	2	4	1	Chest compression		1		24	84	1	2	2		180	1	32	32	32	30	30	35	30	<25
30	0	20580	200802734	21.8.20	21.8.20	39+3	39.4	2785	1	2	G1	1	2	3		0	1	0	0	0	0		1	0			2			2		34	60	1	2	2		166	1	30	28	26	28	25	<25
31	0	21423	200804154	31.8.20	31.8.20	40	40	2420	1	1	G1	1	2	1,3,8		1	1	0	1	0	0		2	0			1	Intubation		1		12		2		1	3		2	35	35	35	35	35	35	35	35	35
32	0	22448	200901821	11.9.20	11.9.20	39+6	39.9	3385	2	2	G1	1	2	3		0	1	0	0	0	0		1	5,7	5	7	1	BMV		1		12	48	1	2	2		132	1	35	30	27	25	<25
33	0	23023	200902819	17.9.20	17.9.20	38+1	38.1	2600	2	2	G2P1A0L1D0	2	1	0		0	0	0	0	0	0		2	3,7,8	3	7	1	BMV		1		6	24	1	2	2		102	1	45	30	<25
34	0	23573	200902942	18.9.20	18.9.20	36+1	36.1	2735	2	1	G1	1	1	1,3,9		1	1	0	0	1	0		1	6,8	6	8	1	BMV		1		72	96	1	2	2		240	1	36	30	25	30	27	27	25	25	<25
35	0	23793	200904105	25.9.20	25.9.20	37+1	37.1	1900	1	2	G2P1A0L1D0	2	1	0		0	0	0	0	0	0		1	0			2			2		30	72	1	1	2		240	1	32	35	32	32	30	30	<25
36	0	25799	201002431	20.10.20	20.10.20	36+2	36.3	2775	2	2	G2P0A1L0D0	2	1	0		0	0	0	0	0	0		2	0			2			1		4	144	1	2	2		220	1	55	52	35	30	35	35	30	35	35	30
37	0	26070	201002738	23.10.20	23.10.20	34+3	34.4	2350	2	2	G1	1	1	1		1	0	0	0	0	0		1	5,7	5	7	2			1		21	24	1	1	2			2	35	30	<25	25	34	35	35	30	<25
38	0	26575	201003488	30.10.20	30.10.20	35+2	35.3	2515	2	2	G1	1	1	0		0	0	0	0	0	0		1	8,10	8	10	2			2		14		2		1	1		2	37	38	40	40	30	25	26	27	28	28
39	0	26598	201003527	30.10.20	30.10.20	39+2	39.3	2760	2	1	G1	1	2	0		0	0	0	0	0	0		1	0			1	BMV		1		11	96	1	1	2		227	1	40	40	35	32	30	30	27	26	<24	24
40	0	26951	201100417	4.11.20	4.11.20	37+5	37.7	3180	2	1	G2P1L1A0D0	2	1	0		0	0	0	0	0	0		1	8,9	8	9	2			2		12	36	1	1	2		192	1	35	25	25	<25	<25	<25	<25	27	25	<25
[truncated: 43 more columns]
